# Supplementary material for: Seroprevalence and Clinical Features of Scrub Typhus among Febrile Patients Attending a Referral Hospital in Kathmandu, Nepal
Source: Trop Med Infect Dis. 2021 May 13;6(2):78. doi: 10.3390/tropicalmed6020078 (PMC8163188; doi:10.3390/tropicalmed6020078)
Supplement: Supplementary file 1 [file tropicalmed-06-00078-s001.zip]

Archive with 1 entries (1 files):
- tropicalmed-1162515-supplementary.pdf
